# Supplementary material for: Mining news media for understanding public health concerns
Source: J Clin Transl Sci. 2019 Oct 23;5(1):e1. doi: 10.1017/cts.2019.434 (PMC8057471; doi:10.1017/cts.2019.434)
Supplement: Supplementary file 1 [file S2059866119004345sup.zip]

Archive with 4 entries (4 files):
- S2059866119004345sup001.xlsx
- S2059866119004345sup002.docx
- S2059866119004345sup003.xlsx
- S2059866119004345sup004.xlsx
